# Supplementary material for: Revision of Cyrtandra (Gesneriaceae) in the Marquesas Islands
Source: PhytoKeys. 2013 Nov 27;(30):33–64. doi: 10.3897/phytokeys.30.6147 (PMC3881355; doi:10.3897/phytokeys.30.6147)
Supplement: XML Treatment for Cyrtandra nukuhivensis [file phytokeys.30.6147-treatment2.xml]

<!DOCTYPE tp:taxon-treatment
  PUBLIC "-//TaxonX//DTD Taxonomic Treatment Publishing DTD v0 20100105//EN" "tax-treatment-NSO.dtd">
<tp:taxon-treatment xmlns:tp="http://www.plazi.org/taxpub"><tp:treatment-meta><mixed-citation publication-type="journal"><person-group><name><surname>Wagner</surname><given-names>Warren L.</given-names></name><name><surname>Wagner</surname><given-names>Anthony J.</given-names></name><name><surname>Lorence</surname><given-names>David H.</given-names></name></person-group><article-title>Revision of <italic>Cyrtandra</italic> (Gesneriaceae) in the Marquesas Islands</article-title><source>PhytoKeys</source><day>27</day><month>11</month><year>2013</year><volume>2013</volume><issue>30</issue><fpage>33</fpage><lpage>64</lpage><pub-id pub-id-type="doi">10.3897/phytokeys.30.6147</pub-id></mixed-citation></tp:treatment-meta><tp:nomenclature><label>2.</label><tp:taxon-name>
                            <tp:taxon-name-part taxon-name-part-type="genus">Cyrtandra</tp:taxon-name-part>
                            <tp:taxon-name-part taxon-name-part-type="species">nukuhivensis</tp:taxon-name-part>
                            <object-id xmlns:xlink="http://www.w3.org/1999/xlink" xlink:type="simple">http://species-id.net/wiki/Cyrtandra_nukuhivensis</object-id>
                        </tp:taxon-name><tp:taxon-authority>F. Br., Bernice P. Bishop Mus. Bull. 130: 274. 1935.</tp:taxon-authority><xref ref-type="fig" rid="F4">Fig. 4</xref></tp:nomenclature><tp:treatment-sec sec-type="Type"><title>Type.</title><p>Marquesas Islands: Nuku Hiva: Rain forest, 800 m, September 1922, E.H. Quayle 1233 [1293] (holotype: BISH-509954!; isotypes: BISH!, BKL).</p></tp:treatment-sec><tp:treatment-sec sec-type="Description"><title>Description.</title><p>Shrubs (1.5–) 2–5 m tall; stems usually few. Leaves opposite, borne on upper 4–8 nodes, elliptic, occasionally elliptic-oblanceolate, 14–24.5 × 5–7.5 cm, glabrate, upper surface glossy, dark green, lower surface pale green, margins serrulate, apex rounded and usually with acuminate tip, base attenuate, petioles 3–6 cm. Flowers in congested cymes 2.0–7 cm arising in the upper leaf axils, flowers 1–9, ferruginous pubescent, quickly glabrate, peduncles 10–35 mm long, ca. 1–2 mm in diameter, pedicels 2–18 mm, bracts triangular, ca. 3–5 mm; calyx ellipsoid, white, plicate, 15–23 mm long, the lobes 6–11 mm long, deciduous after anthesis; corolla broadly funnelform, tube ca. 22–30 mm, slightly exceeding the calyx, the lobes ca. 8–10 mm long; style ca. 3 mm long, pubescent. Young berry cylindrical-ovoid, 10–18 mm long.</p></tp:treatment-sec><tp:treatment-sec sec-type="Distribution"><title>Distribution.</title><p>Marquesas Islands, uncommon, endemic to Nuku Hiva, Toovii Plateau to Mt. Ooumu, from 800 to 1150 m.</p><!--PageBreak--></tp:treatment-sec><tp:treatment-sec sec-type="Ecology"><title>Ecology.</title><p><italic><tp:taxon-name>Cyrtandra nukuhivensis</tp:taxon-name></italic> is known from montane wet forest with <italic><tp:taxon-name>Metrosideros collina</tp:taxon-name></italic> (J. R. Forst. &amp; G. Forst.) A. Gray and <italic><tp:taxon-name>Weinmannia marquesana</tp:taxon-name></italic> F. Br. forest with diverse fern understory along with other shrubs and trees such as species of <italic><tp:taxon-name>Cheirodendron</tp:taxon-name></italic>, <italic><tp:taxon-name>Coprosma</tp:taxon-name></italic>, <italic><tp:taxon-name>Crossostylis</tp:taxon-name></italic>, <italic><tp:taxon-name>Ilex</tp:taxon-name></italic>, <italic><tp:taxon-name>Melicope</tp:taxon-name></italic>, and <italic><tp:taxon-name>Xylosma</tp:taxon-name></italic>.</p><!--PageBreak--></tp:treatment-sec><tp:treatment-sec sec-type="Conservation status"><title>Conservation status.</title><p>IUCN Red List Category: Endangered EN B1ab (i,ii,iii) + 2 ab (i,ii,iii): B2: total area of occupancy less than 5000 km<sup>2</sup> (ca. 340 km<sup>2</sup>). B1a, severely fragmented; B1b (i–iii), habitat continuing decline inferred. The suitable habitat for <italic><tp:taxon-name>Cyrtandra nukuhivensis</tp:taxon-name></italic> on Nuku Hiva (ca. 340 km<sup>2</sup>), is restricted to mountain slopes and summits, indicated as an endangered environment that is threatened by human activity (deforestation and fire), feral animals, and invasive plants, reducing the extent of the forest (<xref ref-type="bibr" rid="B8">Florence and Lorence 1997</xref>; <xref ref-type="bibr" rid="B14">Mueller-Dombois and Fosberg 1998</xref>; <xref ref-type="bibr" rid="B13">Meyer and Salvat 2009</xref>).</p></tp:treatment-sec><tp:treatment-sec sec-type="Specimens examined"><title>Specimens examined.</title><p><bold>Marquesas Islands. Nuku Hiva:</bold> Toovii, 800 m, Quayle 1293 (BISH [2]); Toovii, flanc N de l’épaulement SE du Mt. Ooumu, 960 m, 29 May 1984, Florence 6851 (BISH, P); Toovii, épaulement S du Mt. Ooumu, 930 m, <named-content xmlns:xlink="http://www.w3.org/1999/xlink" content-type="dwc:verbatimCoordinates" xlink:type="simple">8°51'S, 140°8'W</named-content>, 8 December 1982, Florence 4337 (BISH [2], K, NY, P, US); Toovii, flanc SE du Mt. Ooumu, 1020 m, <named-content xmlns:xlink="http://www.w3.org/1999/xlink" content-type="dwc:verbatimCoordinates" xlink:type="simple">8°50'S, 140°09'W</named-content>, 11 March 1986, Florence 7523 (BISH, US); Toovii Plateau, spur of Mt. Ooumu, 950 m, 18 July 1977, Gagné 1104 (BISH) Gagné 930 m, 1105 (BISH, US); Toovii Plateau, l’Economie Rurale, summit, above new road, on crest, 1152 m, 16 July 1988, Perlman, Wagner, Lorence &amp; Florence 10100 (BISH, E, MO, PAP, PTBG, US); ravine en forêt de Toovii, 2 March 1973, Hallé 2073 (US); between Taiohae Bay and Hooumi Bay, 900 m, 20 July 1977, Gagné &amp; Montgomery 1160 (BISH); S slope of Mt. Tapuaooa, 10 July 1970, Gillett 2178 (BISH, US); Mt. Ooumu, 3500 ft, 28 March 1960, Decker 376 (BISH, US [2]); Toovii, Ooumu area, top of Tapueahu Valley off new hwy, 1067–1128 m, <named-content xmlns:xlink="http://www.w3.org/1999/xlink" content-type="dwc:verbatimCoordinates" xlink:type="simple">8°51'S, 140°19'W</named-content>, 20–22 September 1995, Wood &amp; Perlman 4626, (PAP, PTBG, US, WU); Ooumu area, top of Tapueahu Valley off new Hwy, 1067–1128 m, <named-content xmlns:xlink="http://www.w3.org/1999/xlink" content-type="dwc:verbatimCoordinates" xlink:type="simple">8°51'53"S, 140°10'6.3"W</named-content>, 23 June 1997, Wood, Meyer, Luce &amp; Tetuanui 6340 (PTBG); summit of ridge S of Tekao, 0.5 mile N New Airport Road, between Airport Road &amp; Tekao, main ridge above Toovii, 1128 m, 25 September 1995, Perlman &amp; Wood 15060 (BISH, P, PAP, PTBG, US, WU); along new Airport road, along summit crest above Toovii, Peak #1227 M., summit of Mts. S of Tekao, 1122 m, 22 September 1995, Perlman &amp; Wood 15034 (BISH, MO, P, PAP, PTBG [2], US, WU).</p></tp:treatment-sec><tp:treatment-sec sec-type="Discussion"><title>Discussion.</title><p><italic><tp:taxon-name>Cyrtandra nukuhivensis</tp:taxon-name></italic> is delimited in a more restricted way than previously and is here considered to be endemic to Nuku Hiva. The Ua Pou plants are here considered a distinct, but closely related species.</p><fig id="F4" position="float" orientation="portrait"><label>Figure 4.</label><caption><p><italic><tp:taxon-name>Cyrtandra nukuhivensis</tp:taxon-name></italic> F. Br. <bold>A</bold> Habit <bold>B</bold> Inflorescence <bold>C</bold> Flower, lateral view <bold>D</bold> Fruit. Drawn from field images and Perlman 15060 (US, PTBG), except A from Perlman 15034 (US).</p></caption><graphic xmlns:xlink="http://www.w3.org/1999/xlink" xlink:href="PhytoKeys-030-033-g004.jpg" position="float" orientation="portrait" xlink:type="simple"/></fig></tp:treatment-sec><ref-list><ref id="B8"><mixed-citation xmlns:xlink="http://www.w3.org/1999/xlink" xlink:type="simple"><person-group><name name-style="western"><surname>Florence</surname><given-names>J</given-names></name><name name-style="western"><surname>Lorence</surname><given-names>DH</given-names></name></person-group> (<year>1997</year>) <article-title>Introduction to the flora and vegetation of the Marquesas Islands.</article-title><source>Allertonia</source><volume>7</volume>: <fpage>226</fpage>-<lpage>237</lpage>.</mixed-citation></ref><ref id="B14"><mixed-citation xmlns:xlink="http://www.w3.org/1999/xlink" xlink:type="simple"><person-group><name name-style="western"><surname>Mueller-Dombois</surname><given-names>D</given-names></name><name name-style="western"><surname>Fosberg</surname><given-names>FR</given-names></name></person-group> (<year>1998</year>) <article-title>Marquesas. Vegetation of the Tropical Pacific Islands.</article-title><publisher-name>Springer</publisher-name>, <publisher-loc>New York</publisher-loc>, <fpage>444</fpage>–<lpage>460</lpage>.</mixed-citation></ref><ref id="B13"><mixed-citation xmlns:xlink="http://www.w3.org/1999/xlink" xlink:type="simple"><person-group><name name-style="western"><surname>Meyer</surname><given-names>J-Y</given-names></name><name name-style="western"><surname>Salvat</surname><given-names>B</given-names></name></person-group> (<year>2009</year>) <article-title>French Polynesia, Biology.</article-title> In: <person-group><name name-style="western"><surname>Gillespie</surname><given-names>RG</given-names></name><name name-style="western"><surname>Clague</surname><given-names>DA</given-names></name></person-group> (<role>Eds</role>) <issue-title>Encyclopedia of Islands.</issue-title><publisher-name>University of California Press</publisher-name>, <publisher-loc>Berkeley</publisher-loc>, <fpage>332</fpage>-<lpage>338</lpage>.</mixed-citation></ref></ref-list></tp:taxon-treatment>
