# Supplementary material for: Revision of Cyrtandra (Gesneriaceae) in the Marquesas Islands
Source: PhytoKeys. 2013 Nov 27;(30):33–64. doi: 10.3897/phytokeys.30.6147 (PMC3881355; doi:10.3897/phytokeys.30.6147)
Supplement: XML Treatment for Cyrtandra thibaultii [file phytokeys.30.6147-treatment3.xml]

<!DOCTYPE tp:taxon-treatment
  PUBLIC "-//TaxonX//DTD Taxonomic Treatment Publishing DTD v0 20100105//EN" "tax-treatment-NSO.dtd">
<tp:taxon-treatment xmlns:tp="http://www.plazi.org/taxpub"><tp:treatment-meta><mixed-citation publication-type="journal"><person-group><name><surname>Wagner</surname><given-names>Warren L.</given-names></name><name><surname>Wagner</surname><given-names>Anthony J.</given-names></name><name><surname>Lorence</surname><given-names>David H.</given-names></name></person-group><article-title>Revision of <italic>Cyrtandra</italic> (Gesneriaceae) in the Marquesas Islands</article-title><source>PhytoKeys</source><day>27</day><month>11</month><year>2013</year><volume>2013</volume><issue>30</issue><fpage>33</fpage><lpage>64</lpage><pub-id pub-id-type="doi">10.3897/phytokeys.30.6147</pub-id></mixed-citation></tp:treatment-meta><tp:nomenclature><label>3.</label><tp:taxon-name>
                            <tp:taxon-name-part taxon-name-part-type="genus">Cyrtandra</tp:taxon-name-part>
                            <tp:taxon-name-part taxon-name-part-type="species">thibaultii</tp:taxon-name-part>
                            <object-id xmlns:xlink="http://www.w3.org/1999/xlink" xlink:type="simple">http://species-id.net/wiki/Cyrtandra_thibaultii</object-id>
                        </tp:taxon-name><tp:taxon-authority>Fosberg &amp; Sachet, Smithsonian Contr. Bot. 47: 28. 1981.</tp:taxon-authority><xref ref-type="fig" rid="F5">Fig. 5</xref></tp:nomenclature><tp:treatment-sec sec-type="Type"><title>Type.</title><p>Marquesas Islands: Nuku Hiva: Tovii, 850–900 m, 9 July 1975, J.-C.Thibault 134 (holotype: US-02969235!; isotype: US!).</p></tp:treatment-sec><tp:treatment-sec sec-type="Description"><title>Description.</title><p>Shrubs 2–5 m. Leaves opposite, borne on upper 4–8 nodes, oblong-elliptic to elliptic, 16–29 × 6.5–13 cm, upper surface glabrate or ferruginous pubescent on veins, lower surface densely or moderately ferruginous pubescent, apex acuminate, <!--PageBreak--><!--PageBreak-->base cuneate, petioles 2–6 cm long, appressed ferruginous pubescent. Flowers in open, loose cymes, 14–30 cm long, arising in the upper leaf axils, appressed ferruginous pubescent, peduncle 80–90 mm long, ca. 1–2 mm in diameter, pedicels 10–15 mm, elongating to 25–30 mm in fruit, bracts triangular, ca. 6–11 mm; calyx cylindrical-ellipsoid, pale green, plicate, 25–45 mm long, appressed ferruginous pubescent, lobes 5–17 mm long, deciduous after anthesis; corolla funnelform, tube 25–50 mm long, lobes about 15–20 mm long; style 10 mm long, appressed to spreading pubescent. Berry fusiform, ca. 45 mm long. Seeds broadly elliptic or ovoid, 0.3-0.4 mm long, reticulate.</p></tp:treatment-sec><tp:treatment-sec sec-type="Distribution"><title>Distribution.</title><p>Marquesas Islands, scattered, on Nuku Hiva from the Toovii Plateau to Mt. Ooumu, and on Ua Pou from Oave, Teavahaakiti, and Pouakei, from 700 to 1050 m.</p></tp:treatment-sec><tp:treatment-sec sec-type="Ecology"><title>Ecology.</title><p><italic><tp:taxon-name>Cyrtandra thibaultii</tp:taxon-name></italic> is known from <italic><tp:taxon-name>Metrosideros collina</tp:taxon-name></italic>, <italic><tp:taxon-name>Weinmannia marquesana</tp:taxon-name></italic>, and <italic><tp:taxon-name>Freycinetia impavida</tp:taxon-name></italic> forest with an association with diverse shrubs and trees such as species of <italic><tp:taxon-name>Cheirodendron</tp:taxon-name></italic>, <italic><tp:taxon-name>Coprosma</tp:taxon-name></italic>, <italic><tp:taxon-name>Crossostylis</tp:taxon-name></italic>, <italic><tp:taxon-name>Hernandia</tp:taxon-name></italic>, <italic><tp:taxon-name>Ilex</tp:taxon-name></italic>, <italic><tp:taxon-name>Melicope</tp:taxon-name></italic>, <italic><tp:taxon-name>Psychotria</tp:taxon-name></italic>, <italic><tp:taxon-name>Trimenia</tp:taxon-name></italic>, and <italic><tp:taxon-name>Xylosma</tp:taxon-name></italic>.</p></tp:treatment-sec><tp:treatment-sec sec-type="Conservation Status"><title>Conservation Status.</title><p>IUCN Red List Category: Endangered EN B1ab (i,ii,iii) + 2 ab (i,ii,iii). B2: total area of occupancy less than 5000 km<sup>2</sup> (ca. 445 km<sup>2</sup>). B1a, severely fragmented; B1b (i–iii), habitat continuing decline inferred. The suitable habitat for <italic><tp:taxon-name>Cyrtandrathibaultii</tp:taxon-name></italic> on Nuku Hiva (ca. 340 km<sup>2</sup>) and Ua Pou (ca. 105 km<sup>2</sup>), is restricted to mountain slopes and summits, indicated as an endangered environment that is threatened by human activity (deforestation and fire), feral animals, and invasive plants, reducing the extent of the forest (<xref ref-type="bibr" rid="B8">Florence and Lorence 1997</xref>; <xref ref-type="bibr" rid="B14">Mueller-Dombois and Fosberg 1998</xref>; <xref ref-type="bibr" rid="B13">Meyer and Salvat 2009</xref>).</p></tp:treatment-sec><tp:treatment-sec sec-type="Specimens Examined"><title>Specimens Examined.</title><p><bold>Marquesas Islands. Nuku Hiva:</bold> Toovii Valley, 3 July 1970, Gillett 2156 (BISH, US); forêt de montagne à l’ouest de Toovii, 2 March 1973, Hallé 2064 (US); Toovii region, NW of l’Economie Rurale complex along new road to airport over flanking mountains, 1020–1030 m, 3 August 1988, Lorence, Wagner, Montgomery, Florence &amp; Bishop 6268 (PAP); Toovii, épaulement S du Mt. Ooumu, 880 m, <named-content xmlns:xlink="http://www.w3.org/1999/xlink" content-type="dwc:verbatimCoordinates" xlink:type="simple">8°51'S, 140°8'W</named-content>, 1 December 1982, Florence 4232 (BISH [2], K, NY, P, US); Toovii, vallon du réservoir, 830 m, <named-content xmlns:xlink="http://www.w3.org/1999/xlink" content-type="dwc:verbatimCoordinates" xlink:type="simple">8°52'S, 140°9'W</named-content>, 26 May 1984, Florence 6737 (BISH [2]); Toovii Plateau, spur of Mt. Ooumu, 790 m, 16 July 1977, Gagné 1048 (BISH, US); W part of Toovii, along new road W of l’Economie Rurale, 1170 m, 16 July 1988, Wagner, Lorence, Florence &amp; Perlman 6096 (BISH, P, US) &amp; 6097 (BISH, MO, US); Toovii Plateau, l’Economie Rurale, along new road, 994 m, 16 July 1988, Perlman, Wagner, Lorence &amp; Florence 10095 (BISH, PTBG, US); Toovii, N of agriculture station, along drainage and up to ridge, 808 m, <named-content xmlns:xlink="http://www.w3.org/1999/xlink" content-type="dwc:verbatimCoordinates" xlink:type="simple">8°50'8.6"S, 140°8'6.8"W</named-content>, 22 June 1997, Wood &amp; Meyer 6325 (MPU, P, PAP, PTBG, US, WU), Wood &amp; Meyer 6325-A (PTBG); between Taiohae Bay and Hooumi Bay, &gt;700 m, 20 July 1977, Gagné 1150 (BISH, US); S of Airport road, drainages of Tapueahu gulch, to NW of Toovii over summit crest, 963 m, 21 September 1995, Perlman &amp; Wood 15020 (BISH, MO, P, PAP, PTBG, US, WU). <bold>Ua Pou:</bold> Vallon en contrebas de la crête reliant Poumaka et la crête sommitale Oave-Teavahaakiti, 750 m, 22 July 2003, Meyer 2541 (BISH, P, PAP, PTBG, US); Pou Maka, ridge between Pou Maka and <!--PageBreak-->Oave, 792 m, <named-content xmlns:xlink="http://www.w3.org/1999/xlink" content-type="dwc:verbatimCoordinates" xlink:type="simple">9°23'7.7"S, 140°4'W</named-content>, 22 July 2005, Perlman 19730 (P, PAP, PTBG, US); forested ridge and slopes up to Pouakei, northwest side, 930 m, <named-content xmlns:xlink="http://www.w3.org/1999/xlink" content-type="dwc:verbatimCoordinates" xlink:type="simple">9°24'S, 140°5'W</named-content>, 21 Nov 2003, Wood 10428 (PTBG, US); forested ridge and slopes up to Teavahaakiti, northwest side, 914 m, 24 Nov 2003, Wood 10449 (PTBG, US).</p></tp:treatment-sec><tp:treatment-sec sec-type="Discussion"><title>Discussion.</title><p>The sample used (Wood 10428) in the molecular study by <xref ref-type="bibr" rid="B6">Clark et al. (2009)</xref> was identified as <italic><tp:taxon-name>Cyrtandra nukuhivensis</tp:taxon-name></italic>, but during this taxonomic revision it was re-identified as the closely related <italic><tp:taxon-name>Cyrtandra thilbaultii</tp:taxon-name></italic>.</p><fig id="F5" position="float" orientation="portrait"><label>Figure 5.</label><caption><p><italic><tp:taxon-name>Cyrtandra thibualtii</tp:taxon-name></italic> Fosberg &amp; Sachet <bold>A</bold> Habit, S. Perlman et al 10095 (PTBG) <bold>B</bold> Flower, lateral view <bold>C</bold> Corolla, longitudinal section. Drawn from Perlman et al 10095 (US) and field images.</p></caption><graphic xmlns:xlink="http://www.w3.org/1999/xlink" xlink:href="PhytoKeys-030-033-g005.jpg" position="float" orientation="portrait" xlink:type="simple"/></fig></tp:treatment-sec><ref-list><ref id="B8"><mixed-citation xmlns:xlink="http://www.w3.org/1999/xlink" xlink:type="simple"><person-group><name name-style="western"><surname>Florence</surname><given-names>J</given-names></name><name name-style="western"><surname>Lorence</surname><given-names>DH</given-names></name></person-group> (<year>1997</year>) <article-title>Introduction to the flora and vegetation of the Marquesas Islands.</article-title><source>Allertonia</source><volume>7</volume>: <fpage>226</fpage>-<lpage>237</lpage>.</mixed-citation></ref><ref id="B14"><mixed-citation xmlns:xlink="http://www.w3.org/1999/xlink" xlink:type="simple"><person-group><name name-style="western"><surname>Mueller-Dombois</surname><given-names>D</given-names></name><name name-style="western"><surname>Fosberg</surname><given-names>FR</given-names></name></person-group> (<year>1998</year>) <article-title>Marquesas. Vegetation of the Tropical Pacific Islands.</article-title><publisher-name>Springer</publisher-name>, <publisher-loc>New York</publisher-loc>, <fpage>444</fpage>–<lpage>460</lpage>.</mixed-citation></ref><ref id="B13"><mixed-citation xmlns:xlink="http://www.w3.org/1999/xlink" xlink:type="simple"><person-group><name name-style="western"><surname>Meyer</surname><given-names>J-Y</given-names></name><name name-style="western"><surname>Salvat</surname><given-names>B</given-names></name></person-group> (<year>2009</year>) <article-title>French Polynesia, Biology.</article-title> In: <person-group><name name-style="western"><surname>Gillespie</surname><given-names>RG</given-names></name><name name-style="western"><surname>Clague</surname><given-names>DA</given-names></name></person-group> (<role>Eds</role>) <issue-title>Encyclopedia of Islands.</issue-title><publisher-name>University of California Press</publisher-name>, <publisher-loc>Berkeley</publisher-loc>, <fpage>332</fpage>-<lpage>338</lpage>.</mixed-citation></ref><ref id="B6"><mixed-citation xmlns:xlink="http://www.w3.org/1999/xlink" xlink:type="simple"><person-group><name name-style="western"><surname>Clark</surname><given-names>JR</given-names></name><name name-style="western"><surname>Wagner</surname><given-names>WL</given-names></name><name name-style="western"><surname>Roalson</surname><given-names>EH</given-names></name></person-group> (<year>2009</year>) <article-title>Patterns of diversification and ancestral range reconstruction in the Southeast Asian-Pacific angiosperm lineage <italic>Cyrtandra</italic> (Gesneriaceae).</article-title><source>Molec. Phylogen. Evol.</source><volume>53</volume>: <fpage>982</fpage>-<lpage>994</lpage>. doi: <ext-link ext-link-type="uri" xlink:href="http://dx.doi.org/10.1016/j.ympev.2009.09.002" xlink:type="simple">10.1016/j.ympev.2009.09.002</ext-link></mixed-citation></ref></ref-list></tp:taxon-treatment>
