# Supplementary material for: Revision of Cyrtandra (Gesneriaceae) in the Marquesas Islands
Source: PhytoKeys. 2013 Nov 27;(30):33–64. doi: 10.3897/phytokeys.30.6147 (PMC3881355; doi:10.3897/phytokeys.30.6147)
Supplement: XML Treatment for Cyrtandra uahukaensis [file phytokeys.30.6147-treatment4.xml]

<!DOCTYPE tp:taxon-treatment
  PUBLIC "-//TaxonX//DTD Taxonomic Treatment Publishing DTD v0 20100105//EN" "tax-treatment-NSO.dtd">
<tp:taxon-treatment xmlns:tp="http://www.plazi.org/taxpub"><tp:treatment-meta><mixed-citation publication-type="journal"><person-group><name><surname>Wagner</surname><given-names>Warren L.</given-names></name><name><surname>Wagner</surname><given-names>Anthony J.</given-names></name><name><surname>Lorence</surname><given-names>David H.</given-names></name></person-group><article-title>Revision of <italic>Cyrtandra</italic> (Gesneriaceae) in the Marquesas Islands</article-title><source>PhytoKeys</source><day>27</day><month>11</month><year>2013</year><volume>2013</volume><issue>30</issue><fpage>33</fpage><lpage>64</lpage><pub-id pub-id-type="doi">10.3897/phytokeys.30.6147</pub-id></mixed-citation></tp:treatment-meta><tp:nomenclature><label>4.</label><tp:taxon-name>
                            <tp:taxon-name-part taxon-name-part-type="genus">Cyrtandra</tp:taxon-name-part>
                            <tp:taxon-name-part taxon-name-part-type="species">uahukaensis</tp:taxon-name-part>
                            <object-id xmlns:xlink="http://www.w3.org/1999/xlink" xlink:type="simple">urn:lsid:ipni.org:names:77134229-1</object-id>
                            <object-id xmlns:xlink="http://www.w3.org/1999/xlink" xlink:type="simple">http://species-id.net/wiki/Cyrtandra_uahukaensis</object-id>
                        </tp:taxon-name><tp:taxon-authority>W. L. Wagner &amp; Lorence</tp:taxon-authority><tp:taxon-status xmlns:xlink="http://www.w3.org/1999/xlink" xlink:type="simple">sp. nov.</tp:taxon-status><xref ref-type="fig" rid="F6">Fig. 6</xref></tp:nomenclature><tp:treatment-sec sec-type="Type"><title>Type.</title><p>Marquesas Islands: Ua Huka: Summit of ridge near Hitikau, <italic><tp:taxon-name>Hibiscus tiliaceus</tp:taxon-name></italic> forest, 820 m, 28 June 1997, S. Perlman, K. Wood, &amp; J.-Y. Meyer 15844 (holotype: PTBG-026355!; isotype: US!).</p></tp:treatment-sec><tp:treatment-sec sec-type="Description"><title>Description.</title><p>Shrubs 1-2 m tall; stems apparently few. Leaves opposite, borne on upper 2–5 nodes, broadly elliptic, 18–26 × 7–10 cm, lower surface densely ferruginous appressed pubescent, upper surface glabrate, irregularly dentate, the teeth variable in size, petiole 5–6.5 cm, ferruginous appressed to spreading pubescent. Flowers in cymes arising in the upper leaf axils, apparently 1–3 flowered, peduncle 0–2 mm, ca. 1–2 mm in diameter, pedicels up to 6 mm; calyx cylindrical-ellipsoid, white, plicate; corolla much longer than calyx; style up to 10 mm, flower parts otherwise unknown. Partly mature berries up to 14 mm long.</p></tp:treatment-sec><tp:treatment-sec sec-type="Distribution"><title>Distribution.</title><p>Marquesas Islands, rare, endemic to Hitikau summit area, Ua Huka, from 820–870 m.</p></tp:treatment-sec><tp:treatment-sec sec-type="Ecology"><title>Ecology.</title><p><italic><tp:taxon-name>Cyrtandra uahukaensis</tp:taxon-name></italic> is known only from <italic><tp:taxon-name>Freycinetia impavida</tp:taxon-name></italic> - <italic><tp:taxon-name>Hibiscus tiliaceus</tp:taxon-name></italic> shrubland.</p></tp:treatment-sec><tp:treatment-sec sec-type="Etymology"><title>Etymology.</title><p>The specific epithet refers to the island of Ua Huka where the only known populations occur.</p></tp:treatment-sec><tp:treatment-sec sec-type="Conservation status"><title>Conservation status.</title><p>IUCN Red List Category: Critically Endangered CR B2a + 2b (i, ii, iii). B2: total area of occupancy less than 10 km<sup>2</sup> (ca. 5 km<sup>2</sup>). B2a, a single population known; b (i–iii), habitat continuing decline inferred. The suitable habitat for <italic><tp:taxon-name>Cyrtandra uahukaensis</tp:taxon-name></italic> on Ua Huka (ca. 83 km<sup>2</sup>) is indicated as an endangered environment, threatened feral animals, and invasive plants, reducing the extent of the forest (<xref ref-type="bibr" rid="B8">Florence and Lorence 1997</xref>; <xref ref-type="bibr" rid="B14">Mueller-Dombois and Fosberg 1998</xref>; <xref ref-type="bibr" rid="B13">Meyer and Salvat 2009</xref>).</p></tp:treatment-sec><tp:treatment-sec sec-type="Specimens examined"><title>Specimens examined.</title><p><bold>Marquesas Islands. Ua Huka:</bold> 13 May 1918, Henry 7 (P); Hitikau summit region, large bowl-like plateau, 823–884 m, <named-content xmlns:xlink="http://www.w3.org/1999/xlink" content-type="dwc:verbatimCoordinates" xlink:type="simple">8°54'22"S, 139°31'66"W</named-content>, 28 June 1997, Wood 6380 (PTBG); Hitikau and the Vaikivi summit region, 790 m, <named-content xmlns:xlink="http://www.w3.org/1999/xlink" content-type="dwc:verbatimCoordinates" xlink:type="simple">8°54'S, 139°31'W</named-content>, 14–15 June 2004, Wood &amp; Perlman 10756 (PTBG).</p></tp:treatment-sec><tp:treatment-sec sec-type="Discussion"><title>Discussion.</title><p>Little is known about this species as it has been collected only four times. None of the collections were preserved with any flowers, only young fruit. <!--PageBreak--><!--PageBreak--><italic><tp:taxon-name>Cyrtandra uahukaensis</tp:taxon-name></italic> is characterized by the densely pubescent leaves and condensed inflorescences. It grows in the same area as <italic><tp:taxon-name>Cyrtandra jonesii</tp:taxon-name></italic> and appears to be closely related. Their relationships and ecology should be studied as it seems atypical for two very closely related species of the genus to grow in near sympatry.</p><fig id="F6" position="float" orientation="portrait"><label>Figure 6.</label><caption><p><italic><tp:taxon-name>Cyrtandra uahukaensis</tp:taxon-name></italic> W. L. Wagner &amp; Lorence (Perlman et al. 15844, isotype US).</p></caption><graphic xmlns:xlink="http://www.w3.org/1999/xlink" xlink:href="PhytoKeys-030-033-g006.jpg" position="float" orientation="portrait" xlink:type="simple"/></fig></tp:treatment-sec><ref-list><ref id="B8"><mixed-citation xmlns:xlink="http://www.w3.org/1999/xlink" xlink:type="simple"><person-group><name name-style="western"><surname>Florence</surname><given-names>J</given-names></name><name name-style="western"><surname>Lorence</surname><given-names>DH</given-names></name></person-group> (<year>1997</year>) <article-title>Introduction to the flora and vegetation of the Marquesas Islands.</article-title><source>Allertonia</source><volume>7</volume>: <fpage>226</fpage>-<lpage>237</lpage>.</mixed-citation></ref><ref id="B14"><mixed-citation xmlns:xlink="http://www.w3.org/1999/xlink" xlink:type="simple"><person-group><name name-style="western"><surname>Mueller-Dombois</surname><given-names>D</given-names></name><name name-style="western"><surname>Fosberg</surname><given-names>FR</given-names></name></person-group> (<year>1998</year>) <article-title>Marquesas. Vegetation of the Tropical Pacific Islands.</article-title><publisher-name>Springer</publisher-name>, <publisher-loc>New York</publisher-loc>, <fpage>444</fpage>–<lpage>460</lpage>.</mixed-citation></ref><ref id="B13"><mixed-citation xmlns:xlink="http://www.w3.org/1999/xlink" xlink:type="simple"><person-group><name name-style="western"><surname>Meyer</surname><given-names>J-Y</given-names></name><name name-style="western"><surname>Salvat</surname><given-names>B</given-names></name></person-group> (<year>2009</year>) <article-title>French Polynesia, Biology.</article-title> In: <person-group><name name-style="western"><surname>Gillespie</surname><given-names>RG</given-names></name><name name-style="western"><surname>Clague</surname><given-names>DA</given-names></name></person-group> (<role>Eds</role>) <issue-title>Encyclopedia of Islands.</issue-title><publisher-name>University of California Press</publisher-name>, <publisher-loc>Berkeley</publisher-loc>, <fpage>332</fpage>-<lpage>338</lpage>.</mixed-citation></ref></ref-list></tp:taxon-treatment>
