# Supplementary material for: Revision of Cyrtandra (Gesneriaceae) in the Marquesas Islands
Source: PhytoKeys. 2013 Nov 27;(30):33–64. doi: 10.3897/phytokeys.30.6147 (PMC3881355; doi:10.3897/phytokeys.30.6147)
Supplement: XML Treatment for Cyrtandra uapouensis [file phytokeys.30.6147-treatment5.xml]

<!DOCTYPE tp:taxon-treatment
  PUBLIC "-//TaxonX//DTD Taxonomic Treatment Publishing DTD v0 20100105//EN" "tax-treatment-NSO.dtd">
<tp:taxon-treatment xmlns:tp="http://www.plazi.org/taxpub"><tp:treatment-meta><mixed-citation publication-type="journal"><person-group><name><surname>Wagner</surname><given-names>Warren L.</given-names></name><name><surname>Wagner</surname><given-names>Anthony J.</given-names></name><name><surname>Lorence</surname><given-names>David H.</given-names></name></person-group><article-title>Revision of <italic>Cyrtandra</italic> (Gesneriaceae) in the Marquesas Islands</article-title><source>PhytoKeys</source><day>27</day><month>11</month><year>2013</year><volume>2013</volume><issue>30</issue><fpage>33</fpage><lpage>64</lpage><pub-id pub-id-type="doi">10.3897/phytokeys.30.6147</pub-id></mixed-citation></tp:treatment-meta><tp:nomenclature><label>5.</label><tp:taxon-name>
                            <tp:taxon-name-part taxon-name-part-type="genus">Cyrtandra</tp:taxon-name-part>
                            <tp:taxon-name-part taxon-name-part-type="species">uapouensis</tp:taxon-name-part>
                            <object-id xmlns:xlink="http://www.w3.org/1999/xlink" xlink:type="simple">urn:lsid:ipni.org:names:77134230-1</object-id>
                            <object-id xmlns:xlink="http://www.w3.org/1999/xlink" xlink:type="simple">http://species-id.net/wiki/Cyrtandra_uapouensis</object-id>
                        </tp:taxon-name><tp:taxon-authority>W. L. Wagner &amp; Lorence</tp:taxon-authority><tp:taxon-status xmlns:xlink="http://www.w3.org/1999/xlink" xlink:type="simple">sp. nov.</tp:taxon-status><xref ref-type="fig" rid="F7">Fig. 7</xref></tp:nomenclature><tp:treatment-sec sec-type="Type"><title>Type.</title><p>Marquesas Islands: Ua Pou: Ua Pou: Ridge just north of Oave, between Oave and Matahenua, high mountain peaks along main backbone ridge, 945 m, <named-content xmlns:xlink="http://www.w3.org/1999/xlink" content-type="dwc:verbatimCoordinates" xlink:type="simple">9°23'455"S, 140°4'433"W</named-content>, 3 July 2004, S. P. Perlman &amp; K. R. Wood 19085 (holotype: PTBG-042428!; isotypes: BISH!, MO, NY, P, PAP, US!).</p></tp:treatment-sec><tp:treatment-sec sec-type="Description"><title>Description.</title><p>Shrubs 1.5–3 m tall; stems usually few. Leaves opposite, borne on upper 3–5 nodes, elliptic-oblanceolate to elliptic, 19–28 × 8–13 cm, upper surface glossy, dark green, glabrate, lower surface pale green, ferruginous pubescent when young, when maturing pubescent primarily along the veins, margins serrulate, apex rounded and usually acuminate, base attenuate, petioles 4.5–7 cm. Flowers in congested cymes 1–3 cm long arising in the upper leaf axils, flowers 1–6, ferruginous pubescent, quickly glabrate, peduncles 3–15 mm long, ca. 1–2 mm in diameter, pedicels 0–10 mm, bracts triangular, ca. 8–11 mm; calyx ellipsoid, white, plicate, 20–25 mm long, the lobes 8–13 mm long, deciduous after anthesis; corolla broadly funnelform, tube ca. 22–35 mm, slightly exceeding the calyx, the lobes ca. 8–10 mm long; style ca. 3 mm long, pubescent. Young berry ellipsoid-ovoid, 15–25 mm long.</p></tp:treatment-sec><tp:treatment-sec sec-type="Distribution"><title>Distribution.</title><p>Marquesas Islands, rare, endemic to high ridges of Ua Pou, from Oave, Matahenua, Teavahaakiti, Tekahuipu, and Tekohepu, 680–945 m.</p></tp:treatment-sec><tp:treatment-sec sec-type="Ecology"><title>Ecology.</title><p><italic><tp:taxon-name>Cyrtandra uapouensis</tp:taxon-name></italic> is known only in <italic><tp:taxon-name>Metrosideros collina</tp:taxon-name></italic>–<italic><tp:taxon-name>Weinmannia marquesana</tp:taxon-name></italic> wet forest with diverse fern understory and other shrubs and trees such as species of <italic><tp:taxon-name>Cheirodendron</tp:taxon-name></italic>, <italic><tp:taxon-name>Coprosma</tp:taxon-name></italic>, <italic><tp:taxon-name>Crossostylis</tp:taxon-name></italic>, <italic><tp:taxon-name>Ilex</tp:taxon-name></italic>, <italic><tp:taxon-name>Melicope</tp:taxon-name></italic>, and <italic><tp:taxon-name>Xylosma</tp:taxon-name></italic>.</p></tp:treatment-sec><tp:treatment-sec sec-type="Etymology"><title>Etymology.</title><p>The specific epithet refers to the island of Ua Pou where the only known populations occur.</p></tp:treatment-sec><tp:treatment-sec sec-type="Conservation status"><title>Conservation status.</title><p>IUCN Red List Category: Critically Endangered CR B2a + 2b (i, ii, iii). B2: total area of occupancy less than 10 km<sup>2</sup> (ca. 5 km<sup>2</sup>). B2a, a single population known; b (i–iii), habitat continuing decline inferred. The suitable habitat for <italic><tp:taxon-name>Cyrtandra uapouensis</tp:taxon-name></italic> on Ua Pou (ca. 105 km<sup>2</sup>) is indicated as an endangered environment, threatened feral animals and invasive plants, reducing the extent of the forest (<xref ref-type="bibr" rid="B8">Florence and Lorence 1997</xref>; <xref ref-type="bibr" rid="B14">Mueller-Dombois and Fosberg 1998</xref>; <xref ref-type="bibr" rid="B13">Meyer and Salvat 2009</xref>).</p></tp:treatment-sec><tp:treatment-sec sec-type="Specimens examined"><title>Specimens examined.</title><p><bold>Marquesas Islands. Ua Pou:</bold> Mt. Tekahoipu, 800 m, 9 September 1922, Quayle 1151 (BISH); crête sud menant au mont Teavahaakiti, vallon à pente forte, zone semi-ouverte, 810 m, 20 Jun 2004, Meyer 2847 (P, PAP, PTBG, US); Teavahaakiti, steep slopes of main ridge to S of Oave, N &amp; E facing cliffs <!--PageBreak--><!--PageBreak-->between Teavahaakiti &amp; Tekohepu, 683 m, 5 July 1997, Perlman &amp; Wood 15904 (MO, P, PAP, PTBG, US, WU).</p></tp:treatment-sec><tp:treatment-sec sec-type="Discussion"><title>Discussion.</title><p><xref ref-type="bibr" rid="B10">Gillett (1973)</xref> included the only known specimen of <italic><tp:taxon-name>Cyrtandra uapouensis</tp:taxon-name></italic> at that time (<italic>Quayle 1151</italic>) within his delimitation of <italic><tp:taxon-name>Cyrtandra nukuhivensis</tp:taxon-name></italic>; populations from Ua Pou are here separated based on its occurrence on a different island and its consistently larger leaves. <italic><tp:taxon-name>Cyrtandra uapouensis</tp:taxon-name></italic> grows sympatrically with <italic><tp:taxon-name>Cyrtandra kenwoodii</tp:taxon-name></italic>, and there are several collections (cited in hybrid section) that are morphologically intermediate between them that appear to represent hybrids. The fact that <italic><tp:taxon-name>Cyrtandra kenwoodii</tp:taxon-name></italic> forms a separate branch in the phylogenetic analyses (<xref ref-type="bibr" rid="B6">Clark et al. 2009</xref>; fig. 1) from both the divided calyx group and the plicate calyx group suggests that perhaps this hybridization has impacted the genome of <italic><tp:taxon-name>Cyrtandra kenwoodii</tp:taxon-name></italic> or that the species is of hybrid origin.</p><fig id="F7" position="float" orientation="portrait"><label>Figure 7.</label><caption><p><italic><tp:taxon-name>Cyrtandra uapouensis</tp:taxon-name></italic> W. L. Wagner &amp; Lorence <bold>A</bold> Habit <bold>B</bold> Flower, lateral view <bold>C</bold> Flower, face view. Drawn from Perlman 19085 (isotype, US) [<bold>A, C</bold>] and Perlman 15904 (PTBG) [<bold>A, B</bold>] and field images.</p></caption><graphic xmlns:xlink="http://www.w3.org/1999/xlink" xlink:href="PhytoKeys-030-033-g007.jpg" position="float" orientation="portrait" xlink:type="simple"/></fig></tp:treatment-sec><ref-list><ref id="B8"><mixed-citation xmlns:xlink="http://www.w3.org/1999/xlink" xlink:type="simple"><person-group><name name-style="western"><surname>Florence</surname><given-names>J</given-names></name><name name-style="western"><surname>Lorence</surname><given-names>DH</given-names></name></person-group> (<year>1997</year>) <article-title>Introduction to the flora and vegetation of the Marquesas Islands.</article-title><source>Allertonia</source><volume>7</volume>: <fpage>226</fpage>-<lpage>237</lpage>.</mixed-citation></ref><ref id="B14"><mixed-citation xmlns:xlink="http://www.w3.org/1999/xlink" xlink:type="simple"><person-group><name name-style="western"><surname>Mueller-Dombois</surname><given-names>D</given-names></name><name name-style="western"><surname>Fosberg</surname><given-names>FR</given-names></name></person-group> (<year>1998</year>) <article-title>Marquesas. Vegetation of the Tropical Pacific Islands.</article-title><publisher-name>Springer</publisher-name>, <publisher-loc>New York</publisher-loc>, <fpage>444</fpage>–<lpage>460</lpage>.</mixed-citation></ref><ref id="B13"><mixed-citation xmlns:xlink="http://www.w3.org/1999/xlink" xlink:type="simple"><person-group><name name-style="western"><surname>Meyer</surname><given-names>J-Y</given-names></name><name name-style="western"><surname>Salvat</surname><given-names>B</given-names></name></person-group> (<year>2009</year>) <article-title>French Polynesia, Biology.</article-title> In: <person-group><name name-style="western"><surname>Gillespie</surname><given-names>RG</given-names></name><name name-style="western"><surname>Clague</surname><given-names>DA</given-names></name></person-group> (<role>Eds</role>) <issue-title>Encyclopedia of Islands.</issue-title><publisher-name>University of California Press</publisher-name>, <publisher-loc>Berkeley</publisher-loc>, <fpage>332</fpage>-<lpage>338</lpage>.</mixed-citation></ref><ref id="B10"><mixed-citation xmlns:xlink="http://www.w3.org/1999/xlink" xlink:type="simple"><person-group><name name-style="western"><surname>Gillett</surname><given-names>GW</given-names></name></person-group> (<year>1973</year>) <article-title>The genus <italic>Cyrtandra</italic> (Gesneriaceae) in the South Pacific.</article-title><source>Univ. Calif. Publ. Bot.</source><volume>66</volume>: <fpage>1</fpage>-<lpage>59</lpage>.</mixed-citation></ref><ref id="B6"><mixed-citation xmlns:xlink="http://www.w3.org/1999/xlink" xlink:type="simple"><person-group><name name-style="western"><surname>Clark</surname><given-names>JR</given-names></name><name name-style="western"><surname>Wagner</surname><given-names>WL</given-names></name><name name-style="western"><surname>Roalson</surname><given-names>EH</given-names></name></person-group> (<year>2009</year>) <article-title>Patterns of diversification and ancestral range reconstruction in the Southeast Asian-Pacific angiosperm lineage <italic>Cyrtandra</italic> (Gesneriaceae).</article-title><source>Molec. Phylogen. Evol.</source><volume>53</volume>: <fpage>982</fpage>-<lpage>994</lpage>. doi: <ext-link ext-link-type="uri" xlink:href="http://dx.doi.org/10.1016/j.ympev.2009.09.002" xlink:type="simple">10.1016/j.ympev.2009.09.002</ext-link></mixed-citation></ref></ref-list></tp:taxon-treatment>
