# Supplementary material for: Revision of Cyrtandra (Gesneriaceae) in the Marquesas Islands
Source: PhytoKeys. 2013 Nov 27;(30):33–64. doi: 10.3897/phytokeys.30.6147 (PMC3881355; doi:10.3897/phytokeys.30.6147)
Supplement: XML Treatment for Cyrtandra kenwoodii [file phytokeys.30.6147-treatment6.xml]

<!DOCTYPE tp:taxon-treatment
  PUBLIC "-//TaxonX//DTD Taxonomic Treatment Publishing DTD v0 20100105//EN" "tax-treatment-NSO.dtd">
<tp:taxon-treatment xmlns:tp="http://www.plazi.org/taxpub"><tp:treatment-meta><mixed-citation publication-type="journal"><person-group><name><surname>Wagner</surname><given-names>Warren L.</given-names></name><name><surname>Wagner</surname><given-names>Anthony J.</given-names></name><name><surname>Lorence</surname><given-names>David H.</given-names></name></person-group><article-title>Revision of <italic>Cyrtandra</italic> (Gesneriaceae) in the Marquesas Islands</article-title><source>PhytoKeys</source><day>27</day><month>11</month><year>2013</year><volume>2013</volume><issue>30</issue><fpage>33</fpage><lpage>64</lpage><pub-id pub-id-type="doi">10.3897/phytokeys.30.6147</pub-id></mixed-citation></tp:treatment-meta><tp:nomenclature><label>6.</label><tp:taxon-name>
                            <tp:taxon-name-part taxon-name-part-type="genus">Cyrtandra</tp:taxon-name-part>
                            <tp:taxon-name-part taxon-name-part-type="species">kenwoodii</tp:taxon-name-part>
                            <object-id xmlns:xlink="http://www.w3.org/1999/xlink" xlink:type="simple">urn:lsid:ipni.org:names:77134231-1</object-id>
                            <object-id xmlns:xlink="http://www.w3.org/1999/xlink" xlink:type="simple">http://species-id.net/wiki/Cyrtandra_kenwoodii</object-id>
                        </tp:taxon-name><tp:taxon-authority>W. L. Wagner &amp; A. J. Wagner</tp:taxon-authority><tp:taxon-status xmlns:xlink="http://www.w3.org/1999/xlink" xlink:type="simple">sp. nov.</tp:taxon-status><xref ref-type="fig" rid="F8">Fig. 8</xref></tp:nomenclature><tp:treatment-sec sec-type="Type"><title>Type.</title><p>Marquesas Islands:  Ua Pou: Tekohepu, windswept and cloud-shrouded summit, shrubland of <italic><tp:taxon-name>Metrosideros collina</tp:taxon-name></italic> with <italic><tp:taxon-name>Dicranopteris linearis</tp:taxon-name></italic>, <italic><tp:taxon-name>Paesia rugulosa</tp:taxon-name></italic>, <italic><tp:taxon-name>Freycinetia</tp:taxon-name></italic>, <italic><tp:taxon-name>Blechum</tp:taxon-name></italic>, <italic><tp:taxon-name>Oleandra sibbaldii</tp:taxon-name></italic>, and <italic><tp:taxon-name>Selliguea feeioides</tp:taxon-name></italic>, 2500-3000 ft [762–914 m],  4–5 July 1997, K. R. Wood &amp; S. Perlman 6467 (holotype: US-3390815!; isotype: PTBG!).</p></tp:treatment-sec><tp:treatment-sec sec-type="Description"><title>Description.</title><p>Shrubs 0.2–1 m. Leaves opposite, clustered on upper 2–5 nodes, brittle, elliptic to elliptic-oblanceolate, 4–7.6 × 1.0–2.1 cm, upper surface glossy, green, glabrous, lower surface pale green, glabrous, margins irregularly and inconspicuously serrulate, apex acuminate, base attenuate, petioles 0.2–1.6 cm long. Flowers in loose, open cymes 3–6 cm long, arising in the upper leaf axils, cymes 1–3 flowered, peduncles 15–40 mm long, ca. 1–1.5 mm in diameter, pedicels 10–18 mm, bracts lanceolate, ca. 6–8 mm; calyx funnelform, white, ca. 11–15 mm long, lobes 5–9 mm long, subequal, glabrous, deciduous after anthesis; corolla white, funnelform, tube ca. 24–26 mm long, lobes ca. 6–8 mm long. Immature berry 15 mm long.</p></tp:treatment-sec><tp:treatment-sec sec-type="Distribution"><title>Distribution.</title><p>Marquesas Islands, rare, endemic to high ridges of Ua Pou, from Oave and Matahenua to Teavahaakiti, Tekahuipu, and Tekohepu, 790–945 m.</p></tp:treatment-sec><tp:treatment-sec sec-type="Ecology"><title>Ecology.</title><p><italic><tp:taxon-name>Cyrtandra kenwoodii</tp:taxon-name></italic> is known only in cloud-swept summits with <italic><tp:taxon-name>Metrosideros collina</tp:taxon-name></italic> shrubland with other shurbs and small trees such as <italic><tp:taxon-name>Apetahia</tp:taxon-name></italic>, <italic><tp:taxon-name>Freycinetia</tp:taxon-name></italic>, and <italic><tp:taxon-name>Hibiscus</tp:taxon-name></italic>.</p></tp:treatment-sec><tp:treatment-sec sec-type="Etymology"><title>Etymology.</title><p>This new species is named for Kenneth R. Wood, who first collected it and who has contributed greatly to our knowledge of the flora of the Marquesas and the Hawaiian Islands through his collections and field observations.</p></tp:treatment-sec><tp:treatment-sec sec-type="Conservation status"><title>Conservation status.</title><p>IUCN Red List Category: Critically Endangered EN B2a + B2b(i–iii). B2: total area of occupancy less than 10 km<sup>2</sup> (ca. 5 km<sup>2</sup>). B2a, a single population known; b (i–iii), habitat continuing decline inferred. The suitable habitat for <!--PageBreak--><italic><tp:taxon-name>Cyrtandra kenwoodii</tp:taxon-name></italic> on Ua Pou (ca. 105 km<sup>2</sup>) is indicated as an endangered environment, threatened feral animals and invasive plants, reducing the extent of the forest (<xref ref-type="bibr" rid="B8">Florence and Lorence 1997</xref>; <xref ref-type="bibr" rid="B14">Mueller-Dombois and Fosberg 1998</xref>; <xref ref-type="bibr" rid="B13">Meyer and Salvat 2009</xref>).</p></tp:treatment-sec><tp:treatment-sec sec-type="Specimens examined"><title>Specimens examined.</title><p><bold>Marquesas Islands. Ua Pou:</bold> Central Ua Pou including the summit crest regions around Oave and the near-by peak of Matahenua, 899-924 m, <named-content xmlns:xlink="http://www.w3.org/1999/xlink" content-type="dwc:verbatimCoordinates" xlink:type="simple">9°23'45.4"S, 140°4'43.3"W</named-content>, 2 July 2004, Wood &amp; Perlman 10804 (PTBG, US), 10813 (PTBG); ridge just north of Oave, between Oave and Matahenua, high mountain peaks along main backbone ridge, 945 m, <named-content xmlns:xlink="http://www.w3.org/1999/xlink" content-type="dwc:verbatimCoordinates" xlink:type="simple">9°23'45.5"S, 140°4'43.3"W</named-content>, 3 July 2004, Perlman &amp; Wood 19088 (PTBG, US); Teavahaakiti, steep slopes of main ridge to S of Oave, N &amp; E facing cliffs between Teavahaakiti &amp; Tekohepu, 869 m, 5 July 1997, Perlman &amp; Wood 15911 (MO, P, PAP, PTBG, US, WU).</p><!--PageBreak--></tp:treatment-sec><tp:treatment-sec sec-type="Discussion"><title>Discussion.</title><p>The sample of <italic><tp:taxon-name>Cyrtandra kenwoodii</tp:taxon-name></italic> used (<italic>Wood &amp; Perlman 10804</italic>) in the molecular study by <xref ref-type="bibr" rid="B6">Clark et al. (2009)</xref> was identified as <italic><tp:taxon-name>Cyrtandra feaniana</tp:taxon-name></italic>, prior to realization that the diminutive plants from Ua Pou represented an undescribed species. The molecular data show that <italic><tp:taxon-name>Cyrtandra kenwoodii</tp:taxon-name></italic> is in a polytomy along with the two primary clades of Marquesan species, but is grouped here with the plicate species as it has the calyx only divided about half way to the base, but is not plicate as far as is known.</p><fig id="F8" position="float" orientation="portrait"><label>Figure 8.</label><caption><p><italic><tp:taxon-name>Cyrtandra kenwoodii</tp:taxon-name></italic> W. L. Wagner &amp; A. J. Wagner <bold>A</bold> Habit <bold>B</bold> Flower, lateral view <bold>C</bold> Corolla, longitudinal view <bold>D</bold> Pistil. Drawn from Wood 10804 (US), except <bold>A</bold> from Wood 6467 (holotype, US).</p></caption><graphic xmlns:xlink="http://www.w3.org/1999/xlink" xlink:href="PhytoKeys-030-033-g008.jpg" position="float" orientation="portrait" xlink:type="simple"/></fig></tp:treatment-sec><ref-list><ref id="B8"><mixed-citation xmlns:xlink="http://www.w3.org/1999/xlink" xlink:type="simple"><person-group><name name-style="western"><surname>Florence</surname><given-names>J</given-names></name><name name-style="western"><surname>Lorence</surname><given-names>DH</given-names></name></person-group> (<year>1997</year>) <article-title>Introduction to the flora and vegetation of the Marquesas Islands.</article-title><source>Allertonia</source><volume>7</volume>: <fpage>226</fpage>-<lpage>237</lpage>.</mixed-citation></ref><ref id="B14"><mixed-citation xmlns:xlink="http://www.w3.org/1999/xlink" xlink:type="simple"><person-group><name name-style="western"><surname>Mueller-Dombois</surname><given-names>D</given-names></name><name name-style="western"><surname>Fosberg</surname><given-names>FR</given-names></name></person-group> (<year>1998</year>) <article-title>Marquesas. Vegetation of the Tropical Pacific Islands.</article-title><publisher-name>Springer</publisher-name>, <publisher-loc>New York</publisher-loc>, <fpage>444</fpage>–<lpage>460</lpage>.</mixed-citation></ref><ref id="B13"><mixed-citation xmlns:xlink="http://www.w3.org/1999/xlink" xlink:type="simple"><person-group><name name-style="western"><surname>Meyer</surname><given-names>J-Y</given-names></name><name name-style="western"><surname>Salvat</surname><given-names>B</given-names></name></person-group> (<year>2009</year>) <article-title>French Polynesia, Biology.</article-title> In: <person-group><name name-style="western"><surname>Gillespie</surname><given-names>RG</given-names></name><name name-style="western"><surname>Clague</surname><given-names>DA</given-names></name></person-group> (<role>Eds</role>) <issue-title>Encyclopedia of Islands.</issue-title><publisher-name>University of California Press</publisher-name>, <publisher-loc>Berkeley</publisher-loc>, <fpage>332</fpage>-<lpage>338</lpage>.</mixed-citation></ref><ref id="B6"><mixed-citation xmlns:xlink="http://www.w3.org/1999/xlink" xlink:type="simple"><person-group><name name-style="western"><surname>Clark</surname><given-names>JR</given-names></name><name name-style="western"><surname>Wagner</surname><given-names>WL</given-names></name><name name-style="western"><surname>Roalson</surname><given-names>EH</given-names></name></person-group> (<year>2009</year>) <article-title>Patterns of diversification and ancestral range reconstruction in the Southeast Asian-Pacific angiosperm lineage <italic>Cyrtandra</italic> (Gesneriaceae).</article-title><source>Molec. Phylogen. Evol.</source><volume>53</volume>: <fpage>982</fpage>-<lpage>994</lpage>. doi: <ext-link ext-link-type="uri" xlink:href="http://dx.doi.org/10.1016/j.ympev.2009.09.002" xlink:type="simple">10.1016/j.ympev.2009.09.002</ext-link></mixed-citation></ref></ref-list></tp:taxon-treatment>
