# Supplementary material for: Revision of Cyrtandra (Gesneriaceae) in the Marquesas Islands
Source: PhytoKeys. 2013 Nov 27;(30):33–64. doi: 10.3897/phytokeys.30.6147 (PMC3881355; doi:10.3897/phytokeys.30.6147)
Supplement: XML Treatment for Cyrtandra tahuatensis [file phytokeys.30.6147-treatment9.xml]

<!DOCTYPE tp:taxon-treatment
  PUBLIC "-//TaxonX//DTD Taxonomic Treatment Publishing DTD v0 20100105//EN" "tax-treatment-NSO.dtd">
<tp:taxon-treatment xmlns:tp="http://www.plazi.org/taxpub"><tp:treatment-meta><mixed-citation publication-type="journal"><person-group><name><surname>Wagner</surname><given-names>Warren L.</given-names></name><name><surname>Wagner</surname><given-names>Anthony J.</given-names></name><name><surname>Lorence</surname><given-names>David H.</given-names></name></person-group><article-title>Revision of <italic>Cyrtandra</italic> (Gesneriaceae) in the Marquesas Islands</article-title><source>PhytoKeys</source><day>27</day><month>11</month><year>2013</year><volume>2013</volume><issue>30</issue><fpage>33</fpage><lpage>64</lpage><pub-id pub-id-type="doi">10.3897/phytokeys.30.6147</pub-id></mixed-citation></tp:treatment-meta><tp:nomenclature><label>9.</label><tp:taxon-name>
                            <tp:taxon-name-part taxon-name-part-type="genus">Cyrtandra</tp:taxon-name-part>
                            <tp:taxon-name-part taxon-name-part-type="species">tahuatensis</tp:taxon-name-part>
                            <object-id xmlns:xlink="http://www.w3.org/1999/xlink" xlink:type="simple">http://species-id.net/wiki/Cyrtandra_tahuatensis</object-id>
                        </tp:taxon-name><tp:taxon-authority>Fosberg &amp; Sachet, Smithsonian Contr. Bot. 47: 31. 1981.</tp:taxon-authority><xref ref-type="fig" rid="F11">Fig. 11</xref></tp:nomenclature><tp:treatment-sec sec-type="Type"><title>Type.</title><p>Marquesas Islands: Tahuata: Above Hamatea, on central crest of U’ua’o, 850 m, 31 May 1975, <italic>J.-C. Thibault 83</italic> (holotype: US-2969232! &amp; US-2969234!, mounted on 2 sheets; isotype: US!).</p></tp:treatment-sec><tp:treatment-sec sec-type="Description"><title>Description.</title><p>Shrub to 1–4 m tall; stems ferruginous pubescent. Leaves opposite, densely ferruginous pubescent, elliptic to broadly elliptic, 12–22 × 5–9.5 cm, apex acuminate, base attenuate, margins serrate, petioles 2–5 cm long. Flowers 1–3 in cymes to 20 cm, peduncles 6–8.5 cm long, ca. 2–3 mm in diameter, pedicels 20–35 mm, bracts ca. 4 mm; calyx green, 12–20 mm, divided almost to base, densely ferruginous pubescent deciduous; corolla ca. 25 mm long, tube cylindrical, 18–20 mm long, lobes suborbicular; ovary ca. 8–14 mm, densely pilose, style 4–5 mm, densely pilose. Immature fruit narrowly ovoid, ca. 15 mm long, densely pubescent.</p></tp:treatment-sec><tp:treatment-sec sec-type="Distribution"><title>Distribution.</title><p>Marquesas Islands, occurring on Hiva Oa and Tahuata, from 690 to 830 m.</p></tp:treatment-sec><tp:treatment-sec sec-type="Ecology"><title>Ecology.</title><p><italic><tp:taxon-name>Cyrtandra tahuatensis</tp:taxon-name></italic> is known from ridges and summit areas in wet forest and shrublandwith shrubs and trees such as species of <italic><tp:taxon-name>Coprosma</tp:taxon-name></italic>, <italic><tp:taxon-name>Crossostylis</tp:taxon-name></italic>, <italic><tp:taxon-name>Freycinetia</tp:taxon-name></italic>, <italic><tp:taxon-name>Ilex</tp:taxon-name></italic>, <italic><tp:taxon-name>Melicope</tp:taxon-name></italic>, <italic><tp:taxon-name>Metrosideros</tp:taxon-name></italic>, <italic><tp:taxon-name>Polyscias</tp:taxon-name></italic>, and <italic><tp:taxon-name>Weinmannia</tp:taxon-name></italic>.</p></tp:treatment-sec><tp:treatment-sec sec-type="Conservation status"><title>Conservation status.</title><p>IUCN Red List Category: Endangered EN B1ab(i,ii,iii) + 2ab(i,ii,iii). B2: total area of occupancy less than 5000 km<sup>2</sup> (ca. 376 km<sup>2</sup>). B1a, severely fragmented; B1b (i–iii), habitat continuing decline inferred. The suitable habitat for <italic><tp:taxon-name>Cyrtandra tahuatensis</tp:taxon-name></italic> on Hiva Oa (ca. 315 km<sup>2</sup>), and Tahuata (ca. 61 km<sup>2</sup>) is restricted to mountain slopes and summits, indicated as an endangered environment that is threatened by human activity (deforestation and fire), feral animals, and invasive plants, reducing the extent of the forest (<xref ref-type="bibr" rid="B8">Florence and Lorence 1997</xref>; <xref ref-type="bibr" rid="B14">Mueller-Dombois and Fosberg 1998</xref>; <xref ref-type="bibr" rid="B13">Meyer and Salvat 2009</xref>).</p></tp:treatment-sec><tp:treatment-sec sec-type="Specimens examined"><title>Specimens examined.</title><p><bold>Marquesas Islands. Hiva Oa:</bold> Mt. Ootua, 750 m, 27 February 1975, Oliver &amp; Schäfer 3223 (BISH, US); road from Atuona to Puamau, just below Mt. Ootua, 660-690 m, 22 January 1975, Sachet, Oliver &amp; Schäfer 2127 (BISH, CBG, CHR, NSW, PTBG, US). <bold>Tahuata:</bold> ridge from Amatea to Moteve passing Meikaea, view down is on village of Hanatetena, on W side of ridge, 823 m, 13 July 1997, Perlman, Wood &amp; Luce 15976 (MO, NY, P, PAP, PTBG, US, WU); ridge E of trail ridge up to Amatea from Kuaee, W facing slope, 774 m, <named-content xmlns:xlink="http://www.w3.org/1999/xlink" content-type="dwc:verbatimCoordinates" xlink:type="simple">9°56'S, 139°4'W</named-content>, 18 July 1997, Perlman, Wood &amp; Luce 16010 (BISH, F, HAST, K, MO, NY, P, PAP, PTBG, US, WU); summit ridge near Haaiputeomo, satellite dish region NE of Vaitahu, 762-823 m, <named-content xmlns:xlink="http://www.w3.org/1999/xlink" content-type="dwc:verbatimCoordinates" xlink:type="simple">9°57'19"S, 139°5'7.4"W</named-content>, 17-19 July 1997, Wood 6553 (PTBG), Wood 6563 (AD, BISH, HAST, MO, NY, P, PAP, PTBG, US, WU); Amatea region, locations around Haaoiputeomo satelite dish (parabowl), 823 m, <named-content xmlns:xlink="http://www.w3.org/1999/xlink" content-type="dwc:verbatimCoordinates" xlink:type="simple">9°9.2'S, 139°8'W</named-content>, 4 Jul 2003, Wood 10266 (PAP, PTBG, US). <bold>Fatu Hiva:</bold> Mounanui slopes, <!--PageBreak--><!--PageBreak-->from Teavapuhiau pass, in gulches below mt., 680 m, <named-content xmlns:xlink="http://www.w3.org/1999/xlink" content-type="dwc:verbatimCoordinates" xlink:type="simple">10°28'49.7"S, 138°38'17.0"W</named-content>, 6 Feb 2003, Perlman 18399 (BISH, P, PAP, PTBG, US); slopes of Mounanui, 719 m, <named-content xmlns:xlink="http://www.w3.org/1999/xlink" content-type="dwc:verbatimCoordinates" xlink:type="simple">10°28'6.63"S, 138°38'18"W</named-content>, 16 July 2005, Perlman 19667 (BISH, P, PAP, PTBG, US); Crete du Mt. Mounanui, 805 m, <named-content xmlns:xlink="http://www.w3.org/1999/xlink" content-type="dwc:verbatimCoordinates" xlink:type="simple">10°28'S, 138°37'W</named-content>, 26 July 1988, Florence &amp; Perlman 9589 (PTBG, US).</p></tp:treatment-sec><tp:treatment-sec sec-type="Discussion"><title>Discussion.</title><p><italic>Perlman 18399, Wood 6563</italic>, and <italic>Wood 10266</italic> were identified as <italic><tp:taxon-name>Cyrtandra ootensis</tp:taxon-name></italic> var. <italic>mollissima</italic> in the molecular study of <xref ref-type="bibr" rid="B6">Clark et al. (2009)</xref>, but are here considered to represent <italic><tp:taxon-name>Cyrtandra tahuatensis</tp:taxon-name></italic>.</p><fig id="F11" position="float" orientation="portrait"><label>Figure 11.</label><caption><p><italic><tp:taxon-name>Cyrtandra tahuatensis</tp:taxon-name></italic> Fosberg &amp; Sachet <bold>A</bold> Habit, Wood 6563 (US) <bold>B</bold> Flower, lateral view, Perlman 18399 (US, PTBG) and photographs by Wood from greenhouse specimens grown at NTBG <bold>C</bold> Flower, face view, Perlman 18399 (US, PTBG) and photographs by Wood from greenhouse specimens at NTBG.</p></caption><graphic xmlns:xlink="http://www.w3.org/1999/xlink" xlink:href="PhytoKeys-030-033-g011.jpg" position="float" orientation="portrait" xlink:type="simple"/></fig></tp:treatment-sec><ref-list><ref id="B8"><mixed-citation xmlns:xlink="http://www.w3.org/1999/xlink" xlink:type="simple"><person-group><name name-style="western"><surname>Florence</surname><given-names>J</given-names></name><name name-style="western"><surname>Lorence</surname><given-names>DH</given-names></name></person-group> (<year>1997</year>) <article-title>Introduction to the flora and vegetation of the Marquesas Islands.</article-title><source>Allertonia</source><volume>7</volume>: <fpage>226</fpage>-<lpage>237</lpage>.</mixed-citation></ref><ref id="B14"><mixed-citation xmlns:xlink="http://www.w3.org/1999/xlink" xlink:type="simple"><person-group><name name-style="western"><surname>Mueller-Dombois</surname><given-names>D</given-names></name><name name-style="western"><surname>Fosberg</surname><given-names>FR</given-names></name></person-group> (<year>1998</year>) <article-title>Marquesas. Vegetation of the Tropical Pacific Islands.</article-title><publisher-name>Springer</publisher-name>, <publisher-loc>New York</publisher-loc>, <fpage>444</fpage>–<lpage>460</lpage>.</mixed-citation></ref><ref id="B13"><mixed-citation xmlns:xlink="http://www.w3.org/1999/xlink" xlink:type="simple"><person-group><name name-style="western"><surname>Meyer</surname><given-names>J-Y</given-names></name><name name-style="western"><surname>Salvat</surname><given-names>B</given-names></name></person-group> (<year>2009</year>) <article-title>French Polynesia, Biology.</article-title> In: <person-group><name name-style="western"><surname>Gillespie</surname><given-names>RG</given-names></name><name name-style="western"><surname>Clague</surname><given-names>DA</given-names></name></person-group> (<role>Eds</role>) <issue-title>Encyclopedia of Islands.</issue-title><publisher-name>University of California Press</publisher-name>, <publisher-loc>Berkeley</publisher-loc>, <fpage>332</fpage>-<lpage>338</lpage>.</mixed-citation></ref><ref id="B6"><mixed-citation xmlns:xlink="http://www.w3.org/1999/xlink" xlink:type="simple"><person-group><name name-style="western"><surname>Clark</surname><given-names>JR</given-names></name><name name-style="western"><surname>Wagner</surname><given-names>WL</given-names></name><name name-style="western"><surname>Roalson</surname><given-names>EH</given-names></name></person-group> (<year>2009</year>) <article-title>Patterns of diversification and ancestral range reconstruction in the Southeast Asian-Pacific angiosperm lineage <italic>Cyrtandra</italic> (Gesneriaceae).</article-title><source>Molec. Phylogen. Evol.</source><volume>53</volume>: <fpage>982</fpage>-<lpage>994</lpage>. doi: <ext-link ext-link-type="uri" xlink:href="http://dx.doi.org/10.1016/j.ympev.2009.09.002" xlink:type="simple">10.1016/j.ympev.2009.09.002</ext-link></mixed-citation></ref></ref-list></tp:taxon-treatment>
