# Supplementary material for: Revision of Cyrtandra (Gesneriaceae) in the Marquesas Islands
Source: PhytoKeys. 2013 Nov 27;(30):33–64. doi: 10.3897/phytokeys.30.6147 (PMC3881355; doi:10.3897/phytokeys.30.6147)
Supplement: XML Treatment for Cyrtandra revoluta [file phytokeys.30.6147-treatment10.xml]

<!DOCTYPE tp:taxon-treatment
  PUBLIC "-//TaxonX//DTD Taxonomic Treatment Publishing DTD v0 20100105//EN" "tax-treatment-NSO.dtd">
<tp:taxon-treatment xmlns:tp="http://www.plazi.org/taxpub"><tp:treatment-meta><mixed-citation publication-type="journal"><person-group><name><surname>Wagner</surname><given-names>Warren L.</given-names></name><name><surname>Wagner</surname><given-names>Anthony J.</given-names></name><name><surname>Lorence</surname><given-names>David H.</given-names></name></person-group><article-title>Revision of <italic>Cyrtandra</italic> (Gesneriaceae) in the Marquesas Islands</article-title><source>PhytoKeys</source><day>27</day><month>11</month><year>2013</year><volume>2013</volume><issue>30</issue><fpage>33</fpage><lpage>64</lpage><pub-id pub-id-type="doi">10.3897/phytokeys.30.6147</pub-id></mixed-citation></tp:treatment-meta><tp:nomenclature><label>10.</label><tp:taxon-name>
                            <tp:taxon-name-part taxon-name-part-type="genus">Cyrtandra</tp:taxon-name-part>
                            <tp:taxon-name-part taxon-name-part-type="species">revoluta</tp:taxon-name-part>
                            <object-id xmlns:xlink="http://www.w3.org/1999/xlink" xlink:type="simple">http://species-id.net/wiki/Cyrtandra_revoluta</object-id>
                        </tp:taxon-name><tp:taxon-authority>Fosberg &amp; Sachet, Smithsonian Contr. Bot. 47: 31. 1981.</tp:taxon-authority></tp:nomenclature><tp:treatment-sec sec-type="Type"><title>Type.</title><p>Marquesas Islands: Fatu Hiva: Base of Mt. Natahu, on cliff face, 828 m, 1–3 August 1977, B. H. Gagné (S. L. Montgomery coll.) 1276 (holotype: BISH-510504!; isotype: US!).</p></tp:treatment-sec><tp:treatment-sec sec-type="Description"><title>Description.</title><p>Shrub ca. 0.2–0.3 m, with thick fleshy stems, densely woolly pubescent. Leaves opposite, very crowded on upper 2–3 nodes, stiff-coriaceous, elliptic, 7–10 ×  3–5 cm, margins strongly revolute, apex obtuse, bases attenuate to cuneate, upper surface thinly long pilose, glabrate, lower surface densely ferruginous pubescent, petioles 0.5–1 cm. Flowers in condensed cymes, 2–2.5 cm, crowded between the leaves, bracts elliptic, ca. 10–15 mm long, peduncles 5–8 mm, ca. 1–2 mm in diameter, pedicels 6–13 mm; calyx ca. 13–15 mm long, divided ca. 3/4 its length; corolla white (none available on specimen). Berry unknown.</p></tp:treatment-sec><tp:treatment-sec sec-type="Distribution"><title>Distribution.</title><p>In the Marquesas known only from the type collections on Fatu Hiva at 830 m.</p></tp:treatment-sec><tp:treatment-sec sec-type="Ecology"><title>Ecology.</title><p>The type was collected on a cliff face, but the specific ecology of <italic><tp:taxon-name>Cyrtandra revoluta</tp:taxon-name></italic> is unknown.</p></tp:treatment-sec><tp:treatment-sec sec-type="Conservation status"><title>Conservation status.</title><p>IUCN Red List Category: Critically Endangered CR B2a + 2b (i, ii, iii). B1, total extent of occurrence less than 100 km<sup>2</sup> (ca. 85 km<sup>2</sup>), a,b, known from a single location; B2a, estimated area of occupancy estimated to be less than 10 km<sup>2</sup> [one collection known]; B2b (i–iii), habitat continuing decline inferred. The estimated area of occupancy for <italic><tp:taxon-name>Cyrtandra revoluta</tp:taxon-name></italic> on Fatu Hiva (less than 10 km<sup>2</sup>) is indicated as an endangered environment, threatened by human activity (deforestation and fire), feral animals, and invasive plant species, reducing the extent of the forest (<xref ref-type="bibr" rid="B8">Florence and Lorence 1997</xref>; <xref ref-type="bibr" rid="B14">Mueller-Dombois and Fosberg 1998</xref>; <xref ref-type="bibr" rid="B13">Meyer and Salvat 2009</xref>).</p></tp:treatment-sec><tp:treatment-sec sec-type="Discussion"><title>Discussion.</title><p><italic><tp:taxon-name>Cyrtandra revoluta</tp:taxon-name></italic> is quite distinctive in its short stature and its stiff-coriaceous, revolute leaves. It is known from only one incomplete specimen making assessment of its relationships difficult. The deeply divided, green calyx suggests that it is part of the divided calyx group.</p><!--PageBreak--></tp:treatment-sec><ref-list><ref id="B8"><mixed-citation xmlns:xlink="http://www.w3.org/1999/xlink" xlink:type="simple"><person-group><name name-style="western"><surname>Florence</surname><given-names>J</given-names></name><name name-style="western"><surname>Lorence</surname><given-names>DH</given-names></name></person-group> (<year>1997</year>) <article-title>Introduction to the flora and vegetation of the Marquesas Islands.</article-title><source>Allertonia</source><volume>7</volume>: <fpage>226</fpage>-<lpage>237</lpage>.</mixed-citation></ref><ref id="B14"><mixed-citation xmlns:xlink="http://www.w3.org/1999/xlink" xlink:type="simple"><person-group><name name-style="western"><surname>Mueller-Dombois</surname><given-names>D</given-names></name><name name-style="western"><surname>Fosberg</surname><given-names>FR</given-names></name></person-group> (<year>1998</year>) <article-title>Marquesas. Vegetation of the Tropical Pacific Islands.</article-title><publisher-name>Springer</publisher-name>, <publisher-loc>New York</publisher-loc>, <fpage>444</fpage>–<lpage>460</lpage>.</mixed-citation></ref><ref id="B13"><mixed-citation xmlns:xlink="http://www.w3.org/1999/xlink" xlink:type="simple"><person-group><name name-style="western"><surname>Meyer</surname><given-names>J-Y</given-names></name><name name-style="western"><surname>Salvat</surname><given-names>B</given-names></name></person-group> (<year>2009</year>) <article-title>French Polynesia, Biology.</article-title> In: <person-group><name name-style="western"><surname>Gillespie</surname><given-names>RG</given-names></name><name name-style="western"><surname>Clague</surname><given-names>DA</given-names></name></person-group> (<role>Eds</role>) <issue-title>Encyclopedia of Islands.</issue-title><publisher-name>University of California Press</publisher-name>, <publisher-loc>Berkeley</publisher-loc>, <fpage>332</fpage>-<lpage>338</lpage>.</mixed-citation></ref></ref-list></tp:taxon-treatment>
