# Supplementary material for: Revision of Cyrtandra (Gesneriaceae) in the Marquesas Islands
Source: PhytoKeys. 2013 Nov 27;(30):33–64. doi: 10.3897/phytokeys.30.6147 (PMC3881355; doi:10.3897/phytokeys.30.6147)
Supplement: XML Treatment for Cyrtandra toviana [file phytokeys.30.6147-treatment11.xml]

<!DOCTYPE tp:taxon-treatment
  PUBLIC "-//TaxonX//DTD Taxonomic Treatment Publishing DTD v0 20100105//EN" "tax-treatment-NSO.dtd">
<tp:taxon-treatment xmlns:tp="http://www.plazi.org/taxpub"><tp:treatment-meta><mixed-citation publication-type="journal"><person-group><name><surname>Wagner</surname><given-names>Warren L.</given-names></name><name><surname>Wagner</surname><given-names>Anthony J.</given-names></name><name><surname>Lorence</surname><given-names>David H.</given-names></name></person-group><article-title>Revision of <italic>Cyrtandra</italic> (Gesneriaceae) in the Marquesas Islands</article-title><source>PhytoKeys</source><day>27</day><month>11</month><year>2013</year><volume>2013</volume><issue>30</issue><fpage>33</fpage><lpage>64</lpage><pub-id pub-id-type="doi">10.3897/phytokeys.30.6147</pub-id></mixed-citation></tp:treatment-meta><tp:nomenclature><label>11.</label><tp:taxon-name>
                            <tp:taxon-name-part taxon-name-part-type="genus">Cyrtandra</tp:taxon-name-part>
                            <tp:taxon-name-part taxon-name-part-type="species">toviana</tp:taxon-name-part>
                            <object-id xmlns:xlink="http://www.w3.org/1999/xlink" xlink:type="simple">http://species-id.net/wiki/Cyrtandra_toviana</object-id>
                        </tp:taxon-name><tp:taxon-authority>F. Br., Bernice P. Bishop Mus. Bull. 130: 271. 1935.</tp:taxon-authority><xref ref-type="fig" rid="F12">Fig. 12</xref></tp:nomenclature><tp:treatment-sec sec-type="Type"><title>Type.</title><p>Marquesas Islands: Nuku Hiva: Tovii, 800 m, October 1922, E. H. Quayle 1279 (holotype: BISH-509964!).</p><!--PageBreak--></tp:treatment-sec><tp:treatment-sec sec-type="Description"><title>Description.</title><p>Shrubs 1.5–2 m tall; stems usually few. Leaves opposite, borne on upper few nodes, peltate, suborbicular, 7–10 × 6–9 cm, ferruginous glandular pubescent, margins coarsely dentate, petioles 5–10 cm. Cymes few-flowered, ca. 2.5–3 cm; bracts ca. 5–6 mm, deciduous, peduncles ca. 10 mm, ca. 1.5–2 mm in diameter, pedicels 12–25 mm; calyx campanulate, 10–17 mm, densely ferruginous glandular pubescent, divided ca. ¼–1/3 of length, lobes acute, 4–5 mm; corolla funnelform, tube ca. 25–35 mm, the lobes rounded, ca. 6–10 mm; ovary conical-ovoid, 5 mm, glabrous; style ca. 13 mm long, glabrous in the lower portion, slightly pubescent near the apex. Berry ovoid, ca. 15 mm long.</p></tp:treatment-sec><tp:treatment-sec sec-type="Distribution"><title>Distribution.</title><p>Marquesas Islands, very rare or perhaps extinct, endemic to Toovii Plateau, Nuku Hiva, ca. 800–900 m. It is known from three collections collected in 1844, 1922, and the most recent in 1982.</p></tp:treatment-sec><tp:treatment-sec sec-type="Ecology"><title>Ecology.</title><p><italic><tp:taxon-name>Cyrtandra toviana</tp:taxon-name></italic> is known only in <italic><tp:taxon-name>Metrosideros collina</tp:taxon-name></italic> woodland.</p></tp:treatment-sec><tp:treatment-sec sec-type="Conservation status"><title>Conservation status.</title><p>IUCN Red List Categories: Critically Endangered CR B2a + 2b (i, ii, iii). B1, extent of occurrence estimated to be less than 100 km<sup>2</sup>; B2, area of occupancy estimated to be less than 10 km<sup>2</sup> (ca. 9 km<sup>2</sup>), and B2a, a single population known; b (i–iii), habitat continuing decline inferred. The suitable habitat for <italic><tp:taxon-name>Cyrtandra toviana</tp:taxon-name></italic> on Nuku Hiva (ca. 340 km<sup>2</sup>) is indicated as an endangered environment, threatened by human activity (deforestation), feral animals, and invasive plants, reducing the extent of the forest (<xref ref-type="bibr" rid="B8">Florence and Lorence 1997</xref>; <xref ref-type="bibr" rid="B14">Mueller-Dombois and Fosberg 1998</xref>; <xref ref-type="bibr" rid="B13">Meyer and Salvat 2009</xref>).</p></tp:treatment-sec><tp:treatment-sec sec-type="Specimens examined"><title>Specimens examined.</title><p><bold>Marquesas Islands. Nuku Hiva:</bold> 1844, Le Bâstard (P [2]); Toovii, Quayle 1279 (BISH); Toovii, épaulement au-dessus du réservoir, 895 m, <named-content xmlns:xlink="http://www.w3.org/1999/xlink" content-type="dwc:verbatimCoordinates" xlink:type="simple">8°52'S, 140°9'W</named-content>, 7 December 1982, Florence 4324 (BISH, P).</p></tp:treatment-sec><tp:treatment-sec sec-type="Discussion"><title>Discussion.</title><p><italic><tp:taxon-name>Cyrtandra toviana</tp:taxon-name></italic> is unique within Marquesan <italic><tp:taxon-name>Cyrtandra</tp:taxon-name></italic> with its peltate leaves and small campanulate calyx. In fact, it could well represent a separate introduction of the genus to the Marquesas Islands.</p><fig id="F12" position="float" orientation="portrait"><label>Figure 12.</label><caption><p><italic><tp:taxon-name>Cyrtandra toviana</tp:taxon-name></italic> F. Br. <bold>A</bold> Habit <bold>B</bold> Leaf apex abaxial view <bold>C</bold> Calyx with pistil <bold>D</bold> Flower. Drawn from Florence 4324 (BISH).</p></caption><graphic xmlns:xlink="http://www.w3.org/1999/xlink" xlink:href="PhytoKeys-030-033-g012.jpg" position="float" orientation="portrait" xlink:type="simple"/></fig></tp:treatment-sec><ref-list><ref id="B8"><mixed-citation xmlns:xlink="http://www.w3.org/1999/xlink" xlink:type="simple"><person-group><name name-style="western"><surname>Florence</surname><given-names>J</given-names></name><name name-style="western"><surname>Lorence</surname><given-names>DH</given-names></name></person-group> (<year>1997</year>) <article-title>Introduction to the flora and vegetation of the Marquesas Islands.</article-title><source>Allertonia</source><volume>7</volume>: <fpage>226</fpage>-<lpage>237</lpage>.</mixed-citation></ref><ref id="B14"><mixed-citation xmlns:xlink="http://www.w3.org/1999/xlink" xlink:type="simple"><person-group><name name-style="western"><surname>Mueller-Dombois</surname><given-names>D</given-names></name><name name-style="western"><surname>Fosberg</surname><given-names>FR</given-names></name></person-group> (<year>1998</year>) <article-title>Marquesas. Vegetation of the Tropical Pacific Islands.</article-title><publisher-name>Springer</publisher-name>, <publisher-loc>New York</publisher-loc>, <fpage>444</fpage>–<lpage>460</lpage>.</mixed-citation></ref><ref id="B13"><mixed-citation xmlns:xlink="http://www.w3.org/1999/xlink" xlink:type="simple"><person-group><name name-style="western"><surname>Meyer</surname><given-names>J-Y</given-names></name><name name-style="western"><surname>Salvat</surname><given-names>B</given-names></name></person-group> (<year>2009</year>) <article-title>French Polynesia, Biology.</article-title> In: <person-group><name name-style="western"><surname>Gillespie</surname><given-names>RG</given-names></name><name name-style="western"><surname>Clague</surname><given-names>DA</given-names></name></person-group> (<role>Eds</role>) <issue-title>Encyclopedia of Islands.</issue-title><publisher-name>University of California Press</publisher-name>, <publisher-loc>Berkeley</publisher-loc>, <fpage>332</fpage>-<lpage>338</lpage>.</mixed-citation></ref></ref-list></tp:taxon-treatment>
